# Supplementary material for: A Smart Nanoprobe for Visually Investigating the Activation Effect of Cyclical DOX Release on the p53 Pathway and Pathway-Related Molecules
Source: Biosensors (Basel). 2025 Jun 13;15(6):383. doi: 10.3390/bios15060383 (PMC12191000; doi:10.3390/bios15060383)
Supplement: Supplementary file 1 [file biosensors-15-00383-s001.zip]

Archive with 1 entries (1 files):
- biosensors-3657485-supplementary.pdf
